# Supplementary material for: Long non-coding RNA RAMS11 promotes metastatic colorectal cancer progression
Source: Nat Commun. 2020 May 1;11:2156. doi: 10.1038/s41467-020-15547-8 (PMC7195452; doi:10.1038/s41467-020-15547-8)
Supplement: Supplementary file 4 — Supplementary Data 1 [file 41467_2020_15547_MOESM4_ESM.xlsx]

## Sheet: Supplementary Table 1
Supplementary Table 1
RAMS.ID	Gene.ID	Gene.Symbol	WUSTL.Normal.mean.fpkm	WUSTL.Primary.mean.fpkm	WUSTL.Metastasis.mean.fpkm	Kim.Normal.mean.fpkm	Kim.Primary.mean.fpkm	Kim.Metastasis.mean.fpkm	WUSTL and Kim Combined.MvP.PValue	WUSTL and Kim Combined.MvP.logFC	WUSTL and Kim Combined.MvN.PValue	WUSTL and Kim Combined.MvN.logFC	WUSTL and Kim Combined.MvP.FDR	WUSTL and Kim Combined.MvN.FDR	WUSTL and Kim Combined.MvP.status	WUSTL and Kim Combined.M.mean.fpkm	WUSTL and Kim Combined.P.mean.fpkm	WUSTL and Kim Combined.N.mean.fpkm	TCGA.survival.outcome.association	Sveen.survival.outcome.association
RAMS1	ENSG00000130600.15	H19	1.52785	26.8493	192.468	6.04737	89.5183	386.726	9.04375e-07	2.83787	3.40593e-43	6.22086	2.85064e-05	5.34001e-41	upregulated	289.597	58.1838	3.78761	no-association	no-association
RAMS2	ENSG00000251164.1	HULC	0.246878	119.523	93.3729	0.0564924	0.124155	22.984	2.09837e-10	3.37576	2.77941e-43	8.14562	1.09851e-08	4.40264e-41	upregulated	58.1784	59.8233	0.151685	NA	NA
RAMS3	ENSG00000259187.1	CTD-2008A1.1	10.8195	27.3104	49.0823	12.2332	30.1034	58.6775	3.1746e-06	1.11636	8.56827e-29	2.20666	8.86867e-05	3.86075e-27	upregulated	53.8799	28.7069	11.5264	no-association	NA
RAMS4	ENSG00000228705.1	LINC00659	0.0429855	3.09844	9.03972	0.0343353	0.912103	2.04155	0.000459327	1.90984	1.47871e-34	6.93019	0.00730597	1.07425e-32	upregulated	5.54064	2.00527	0.0386604	no-association	no-association
RAMS5	ENSG00000255284.1	AP006621.5	3.22012	3.11476	8.42334	1.73056	2.10688	2.48674	0.00309535	1.01574	2.01872e-05	0.926584	0.0362225	7.52214e-05	upregulated	5.45504	2.61082	2.47534	no-association	no-association
RAMS6	ENSG00000272430.1	RP11-38L15.8	1.11491	2.02284	5.15242	0.732534	0.759528	5.12927	3.42189e-11	2.14485	2.72611e-18	2.44991	1.99156e-09	5.03445e-17	upregulated	5.14085	1.39118	0.92372	no-association	no-association
RAMS7	ENSG00000259347.5	RP11-798K3.2	1.14129	0.1719	7.64147	0.285878	0.105888	1.32764	2.66231e-14	4.91176	2.54997e-10	2.61708	2.10858e-12	1.92864e-09	upregulated	4.48455	0.138894	0.713584	no-association	no-association
RAMS8	ENSG00000224122.1	POU6F2-AS1	0.00154863	1.47506	5.98596	0.00703984	0.171804	1.00281	0.00138096	2.32774	1.48359e-22	8.04506	0.0186242	3.91337e-21	upregulated	3.49439	0.823431	0.00429424	no-association	no-association
RAMS9	XLOC_007868	NotAvail	1.39591	1.4057	3.90988	1.1832	2.16233	2.39246	0.00442387	1.0293	1.4073e-12	1.33397	0.0480034	1.41605e-11	upregulated	3.15117	1.78402	1.28955	NA	NA
RAMS10	ENSG00000266258.1	RP11-41O4.1	1.65258	0.461461	3.56568	0.548042	0.452388	2.25305	4.89943e-10	2.7367	1.61376e-07	1.50613	2.44812e-08	8.35005e-07	upregulated	2.90937	0.456925	1.10031	no-association	no-association
RAMS11	ENSG00000235899.1	LINC01564	0.35013	0.426627	4.81306	0.0366591	0.171089	0.457917	1.62963e-06	2.59986	2.22964e-20	3.69455	4.91446e-05	4.89756e-19	upregulated	2.63549	0.298858	0.193395	bad-outcome	bad-outcome
RAMS12	ENSG00000251637.6	RP11-119D9.1	1.06285	0.76262	1.34901	1.39117	1.09187	3.6124	9.37262e-05	1.26105	0.00647634	0.693448	0.00184039	0.0146671	upregulated	2.48071	0.927244	1.22701	no-association	no-association
RAMS13	ENSG00000233203.6	RP11-67L3.4	1.52682	1.83549	3.60823	0.521573	0.522852	0.91555	0.00060602	1.13819	1.40739e-05	1.14115	0.00926978	5.3819e-05	upregulated	2.26189	1.17917	1.02419	no-association	no-association
RAMS14	XLOC_006188	NotAvail	0.280865	2.02775	2.6374	0.177834	0.606575	1.38022	0.000912285	1.00581	9.69641e-22	2.97115	0.0130524	2.39334e-20	upregulated	2.00881	1.31716	0.229349	NA	NA
RAMS15	ENSG00000250337.5	LINC01021	0.286459	0.794823	3.7625	0.0250845	0.0930818	0.179436	0.00257921	2.42983	5.25609e-06	2.76018	0.0312906	2.16398e-05	upregulated	1.97097	0.443952	0.155772	no-association	no-association
RAMS16	ENSG00000235385.1	GS1-600G8.5	0.100633	0.10276	3.53954	0.0646256	0.0656568	0.349492	3.34735e-05	3.86287	1.0114e-08	3.78874	0.000735794	6.19996e-08	upregulated	1.94452	0.0842083	0.0826295	no-association	bad-outcome
RAMS17	ENSG00000266088.5	RP5-1028K7.2	0.611054	1.31439	2.85384	0.255769	0.37088	0.738319	0.00150595	1.13942	3.35882e-11	1.83121	0.0200078	2.86553e-10	upregulated	1.79608	0.842635	0.433411	no-association	good-outcome
RAMS18	ENSG00000273174.1	RP11-434H6.6	0.63364	0.93969	2.68108	0.284816	0.347725	0.894828	1.7941e-05	1.6199	9.94813e-11	1.87048	0.00042312	7.99022e-10	upregulated	1.78795	0.643707	0.459228	no-association	good-outcome
RAMS19	XLOC_001264	NotAvail	0.430286	0.433559	1.48958	0.547778	0.637663	1.94172	6.29461e-05	1.77368	1.37829e-06	1.64778	0.00129908	6.19314e-06	upregulated	1.71565	0.535611	0.489032	NA	NA
RAMS20	ENSG00000256969.1	RP11-320N7.2	0.05004	0.146599	3.13717	0.0201348	0.0902945	0.0905044	0.0026007	3.18093	2.57257e-09	4.25453	0.0315016	1.70525e-08	upregulated	1.61384	0.118447	0.0350874	no-association	no-association
RAMS21	ENSG00000253426.5	RP11-10A14.4	0.2012	0.15238	2.27918	0.192799	0.359366	0.90498	4.82691e-05	2.85863	1.74727e-10	2.81416	0.00102016	1.35521e-09	upregulated	1.59208	0.255873	0.196999	no-association	no-association
RAMS22	ENSG00000236924.1	RP11-390F4.6	0.329175	0.721686	1.99702	0.178689	0.358541	0.939939	0.00110888	1.6282	2.26439e-07	2.09266	0.0154259	1.14883e-06	upregulated	1.46848	0.540113	0.253932	bad-outcome	no-association
RAMS23	ENSG00000253428.1	CTB-43E15.2	0.213195	0.546533	1.71452	0.119783	0.678209	1.18739	0.00018147	1.6462	8.15384e-19	3.11402	0.00325543	1.57096e-17	upregulated	1.45096	0.612371	0.166489	no-association	no-association
RAMS24	ENSG00000232310.6	RP11-557H15.4	0.40139	0.860432	1.63964	0.406489	0.332447	1.24746	3.94117e-07	1.54919	1.16454e-09	1.85748	1.31358e-05	8.11847e-09	upregulated	1.44355	0.596439	0.40394	no-association	no-association
RAMS25	ENSG00000260015.1	RP11-510M2.5	0.0447712	0.120038	2.39318	0.0372822	0.0919784	0.481038	5.84079e-06	3.57312	1.50002e-16	4.82219	0.000153146	2.34702e-15	upregulated	1.43711	0.106008	0.0410267	no-association	NA
RAMS26	ENSG00000224251.6	RP11-499O7.7	1.06654	1.37955	2.46403	0.192501	0.199618	0.402296	0.00142581	1.09614	1.91643e-05	1.16475	0.0191026	7.16706e-05	upregulated	1.43316	0.789582	0.629522	no-association	good-outcome
RAMS27	XLOC_005488	NotAvail	0.679747	0.854601	2.33932	0.0343567	0.0323437	0.089922	0.00310139	1.47269	4.30547e-06	1.53439	0.0362793	1.79594e-05	upregulated	1.21462	0.443472	0.357052	NA	NA
RAMS28	ENSG00000271239.1	RP11-238F2.1	0.00622901	0	1.40801	0.00402182	0.00284703	0.939511	2.37519e-25	8.5067	5.16121e-33	7.13813	6.45925e-23	3.31115e-31	upregulated	1.17376	0.00142351	0.00512542	no-association	no-association
RAMS29	ENSG00000278451.1	RP11-923I11.8	0.586966	0.704093	2.18614	0.0854704	0.0872685	0.141117	0.00364466	1.43654	0.000109264	1.37385	0.0412525	0.000356442	upregulated	1.16363	0.395681	0.336218	NA	NA
RAMS30	XLOC_003471	NotAvail	0.862324	0.820493	1.573	0.363939	0.279907	0.593716	9.76182e-05	1.10611	0.000644178	0.745857	0.00190211	0.00180798	upregulated	1.08336	0.5502	0.613131	NA	NA
RAMS31	ENSG00000235142.7	RP1-60O19.1	0.152094	0.16808	1.50257	0.0982731	0.0427113	0.475621	6.67387e-14	3.61046	9.42482e-14	2.86321	5.07644e-12	1.0954e-12	upregulated	0.989096	0.105396	0.125184	no-association	no-association
RAMS32	ENSG00000254235.5	RP11-115J16.1	0.0139013	0.00409381	0.423122	0	0.0158295	1.23292	6.45714e-21	6.18454	5.07799e-31	5.8214	9.77477e-19	2.68583e-29	upregulated	0.828021	0.00996168	0.00695066	no-association	no-association
RAMS33	XLOC_001263	NotAvail	0.0512227	0.189045	0.945113	0.0748	0.171121	0.685196	6.33962e-08	2.42727	6.87755e-20	3.59746	2.39039e-06	1.44758e-18	upregulated	0.815155	0.180083	0.0630114	NA	NA
RAMS34	XLOC_005414	NotAvail	0.317689	0.304384	1.16527	0.179265	0.0808304	0.43977	2.46014e-10	2.50847	3.26884e-07	1.71291	1.27703e-08	1.61784e-06	upregulated	0.802519	0.192607	0.248477	NA	NA
RAMS35	ENSG00000249201.2	CTD-3080P12.3	0.147145	0.149223	1.21603	0.113222	0.152612	0.384657	7.51493e-05	2.4591	4.38009e-08	2.40448	0.00151135	2.45621e-07	upregulated	0.800345	0.150918	0.130183	bad-outcome	no-association
RAMS36	XLOC_l2_014067	NotAvail	0.00712115	0.00408633	0.824774	0.00846678	0.00473213	0.703109	3.36882e-16	7.2086	1.56467e-23	6.22188	3.19518e-14	4.56622e-22	upregulated	0.763941	0.00440923	0.00779397	NA	NA
RAMS37	ENSG00000233415.1	RP11-101E14.3	0.00184237	0	1.34188	0	0	0.121924	4.63204e-06	6.72778	1.11222e-11	6.04685	0.0001241	1.0023e-10	upregulated	0.7319	0	0.000921183	no-association	no-association
RAMS38	ENSG00000259417.2	LINC01314	0.219495	0.0512226	0.678296	0.13204	0.0622012	0.765367	2.6371e-13	3.93465	5.41772e-08	1.9573	1.91127e-11	2.99652e-07	upregulated	0.721831	0.0567119	0.175767	no-association	no-association
RAMS39	ENSG00000258551.5	RP11-661P17.1	0.0506599	0.322069	0.451702	0.0148375	0.446815	0.982402	0.00280647	1.25362	3.00543e-23	4.32283	0.0333959	8.52789e-22	upregulated	0.717052	0.384442	0.0327487	bad-outcome	no-association
RAMS40	ENSG00000259134.5	LINC00924	0.168472	0.457486	0.991505	0.0641034	0.131362	0.423333	7.91991e-09	2.02391	2.31803e-20	2.70093	3.36624e-07	5.0772e-19	upregulated	0.707419	0.294424	0.116288	no-association	no-association
RAMS41	XLOC_005087	NotAvail	0.0952701	0.172211	0.575496	0.0928426	0.463688	0.816205	0.00135651	1.73405	1.14169e-10	2.84676	0.0183413	9.08679e-10	upregulated	0.69585	0.31795	0.0940564	NA	NA
RAMS42	ENSG00000230647.1	AC022816.2	0.280503	0.229651	1.07311	0.0195534	0.045038	0.292947	3.14993e-07	2.48962	7.22617e-14	2.80067	1.0684e-05	8.49489e-13	upregulated	0.683029	0.137344	0.150028	no-association	NA
RAMS43	ENSG00000263316.1	RP11-530N7.3	0.0453067	0.361393	1.09453	0.0248875	0.0290694	0.183416	3.49306e-06	2.56362	1.786e-13	3.60421	9.65303e-05	2.01409e-12	upregulated	0.638974	0.195231	0.0350971	no-association	NA
RAMS44	ENSG00000237517.8	DGCR5	0.00824407	0.0349041	0.846347	0.0210352	0.0439052	0.375851	8.7724e-10	3.89358	1.84829e-25	5.38493	4.24529e-08	6.41672e-24	upregulated	0.611099	0.0394046	0.0146396	no-association	no-association
RAMS45	ENSG00000224137.1	AC079767.4	0.258011	0.260964	0.798907	0.197792	0.146355	0.412972	3.85295e-05	1.68635	1.6674e-05	1.36205	0.000835086	6.29552e-05	upregulated	0.60594	0.203659	0.227901	no-association	no-association
RAMS46	ENSG00000233590.1	RP11-153K11.3	0.389547	0.677185	1.05457	0.025235	0.0234968	0.156568	0.000318858	1.69774	4.83725e-06	1.97068	0.00530797	2.00227e-05	upregulated	0.605571	0.350341	0.207391	no-association	bad-outcome
RAMS47	ENSG00000282097.1	RP4-781K5.7	0.127333	0.376606	0.931206	0.0523893	0.128649	0.259921	6.01867e-05	1.37909	5.66541e-17	2.51848	0.001248	9.21153e-16	upregulated	0.595563	0.252627	0.0898612	NA	NA
RAMS48	ENSG00000232721.2	RP11-403I13.5	0.214497	0.423017	0.888373	0.131583	0.151593	0.300837	4.29335e-05	1.18153	1.61071e-10	1.61538	0.000919406	1.25532e-09	upregulated	0.594605	0.287305	0.17304	no-association	no-association
RAMS49	ENSG00000226674.8	TEX41	0.0466662	0.225004	0.906858	0.0306292	0.172094	0.281198	0.00240814	1.74485	6.96783e-17	3.6578	0.0295771	1.12282e-15	upregulated	0.594028	0.198549	0.0386477	no-association	no-association
RAMS50	ENSG00000262445.3	CTD-2545H1.2	0.229976	0.109703	0.42348	0.0136934	0.20998	0.760832	4.18384e-09	2.9017	4.13733e-11	2.89843	1.84461e-07	3.48807e-10	upregulated	0.592156	0.159842	0.121835	no-association	bad-outcome
RAMS51	ENSG00000227066.1	RP3-340N1.2	0.0386069	0.0819283	0.996287	0.0130462	0.027038	0.138114	3.56046e-10	3.13408	1.33947e-22	4.02322	1.80848e-08	3.55111e-21	upregulated	0.5672	0.0544832	0.0258265	no-association	no-association
RAMS52	XLOC_005164	NotAvail	0.00662907	0.025977	0.777402	0.00100411	0.00447783	0.331499	2.22067e-21	5.46807	7.09738e-35	6.75555	3.66889e-19	5.29375e-33	upregulated	0.55445	0.0152274	0.00381659	NA	NA
RAMS53	ENSG00000261058.1	RP11-252E2.2	0.00821361	0.00541233	0.448274	0.00911121	0.00464113	0.645565	1.86919e-06	5.39519	4.77656e-10	4.8891	5.56053e-05	3.49985e-09	upregulated	0.54692	0.00502673	0.00866241	no-association	NA
RAMS54	ENSG00000244128.5	LINC01322	0.0737424	0.00408931	0.829474	0.0328132	0.181081	0.259797	0.000121642	4.6851	1.1833e-06	2.99465	0.00229892	5.37675e-06	upregulated	0.544636	0.0925852	0.0532778	no-association	no-association
RAMS55	ENSG00000243694.2	RP11-6B4.1	0.001382	0.00219681	0.404594	0.00263929	0.0409186	0.639354	6.1295e-09	6.30191	8.85629e-21	7.33484	2.64179e-07	2.01446e-19	upregulated	0.521974	0.0215577	0.00201065	no-association	no-association
RAMS56	XLOC_002717	NotAvail	0.00283107	0	0.328312	0	0.0189811	0.665732	4.36658e-09	6.37185	3.2126e-18	6.30758	1.91693e-07	5.87289e-17	upregulated	0.497022	0.00949053	0.00141554	NA	NA
RAMS57	ENSG00000253666.1	KB-1615E4.2	0.0787438	0.172469	0.872371	0.0544917	0.0093646	0.114272	2.03315e-05	2.67628	6.40245e-06	2.24744	0.000474042	2.59973e-05	upregulated	0.493322	0.0909166	0.0666178	no-association	no-association
RAMS58	ENSG00000256948.1	RP11-598F7.3	0.161783	0.108321	0.601717	0.113581	0.127632	0.369169	0.000341383	2.05693	5.09564e-06	1.78993	0.00562203	2.10102e-05	upregulated	0.485443	0.117976	0.137682	no-association	no-association
RAMS59	ENSG00000228709.1	AP001065.15	0.0236865	0.172007	0.312338	0.0543584	0.246696	0.653012	0.000125304	1.89696	2.00648e-13	3.59636	0.00235366	2.25115e-12	upregulated	0.482675	0.209352	0.0390225	no-association	no-association
RAMS60	ENSG00000258460.1	RP11-168L7.1	0	0.0129978	0.267533	0.00490244	0.0111269	0.684344	1.42164e-18	4.90142	5.47661e-30	6.54598	1.61803e-16	2.67988e-28	upregulated	0.475938	0.0120624	0.00245122	no-association	no-association
RAMS61	XLOC_002277	NotAvail	0.0602878	0.260448	0.680377	0	0.0632948	0.257331	0.000580582	1.76665	2.11632e-13	3.87075	0.00896546	2.36489e-12	upregulated	0.468854	0.161872	0.0301439	NA	NA
RAMS62	ENSG00000276850.4	CH17-360D5.2	0.141979	0.0600423	0.634074	0.0828424	0.229372	0.285235	8.05414e-05	2.54871	9.24476e-07	2.02725	0.00160821	4.28454e-06	upregulated	0.459654	0.144707	0.112411	no-association	good-outcome
RAMS63	ENSG00000232560.6	LINC01549	0.0495866	0.859097	0.739894	0.00849504	0.0305455	0.167805	2.9384e-05	1.13764	1.3014e-17	3.82124	0.000654801	2.25434e-16	upregulated	0.453849	0.444821	0.0290408	no-association	no-association
RAMS64	ENSG00000260603.1	GS1-21A4.1	0.00431598	0.0204055	0.570056	0.00651098	0.00430747	0.331943	2.21591e-18	4.95071	5.15273e-27	5.71574	2.49432e-16	2.04051e-25	upregulated	0.451	0.0123565	0.00541348	good-outcome	no-association
RAMS65	ENSG00000250237.1	CTC-498J12.1	0.0289635	0.0391338	0.184332	0.106246	0.23247	0.710567	5.12006e-05	2.07286	6.99236e-11	2.67374	0.00107841	5.72237e-10	upregulated	0.447449	0.135802	0.0676045	no-association	no-association
RAMS66	ENSG00000231013.1	AC013275.2	0.0215182	0.00136716	0.545654	0.041865	0.0337377	0.293628	4.4948e-12	6.17271	1.57004e-12	3.77873	2.86241e-10	1.57259e-11	upregulated	0.419641	0.0175524	0.0316916	no-association	no-association
RAMS67	ENSG00000242522.1	KLHL6-AS1	0.473628	0.288214	0.634958	0.115798	0.0881485	0.191108	0.000727537	1.38085	0.0131394	0.727597	0.0107902	0.0275745	upregulated	0.413033	0.188181	0.294713	no-association	no-association
RAMS68	XLOC_l2_011785	Chen-etal-met	0.217741	0.195603	0.574034	0.0541691	0.0771139	0.244932	0.00377989	1.84618	0.000271524	1.73644	0.0423309	0.000821819	upregulated	0.409483	0.136358	0.135955	NA	NA
RAMS69	ENSG00000243384.1	RP11-475O23.2	0.0946676	0.0892328	0.293954	0.0931875	0.0922508	0.522388	0.000633581	2.05019	0.000105888	1.80391	0.00962905	0.000346643	upregulated	0.408171	0.0907418	0.0939275	no-association	no-association
RAMS70	ENSG00000189419.6	SPATA41	0.273531	0.270677	0.580705	0.156993	0.107598	0.219655	0.00130086	1.22596	0.0115509	0.82291	0.0177196	0.0245731	upregulated	0.40018	0.189138	0.215262	no-association	no-association
RAMS71	ENSG00000267250.1	RP11-118B18.2	0.0913169	0.00747193	0.592969	0.0297024	0.00353565	0.141982	5.19159e-10	5.34931	2.82259e-06	2.46401	2.5857e-08	1.20822e-05	upregulated	0.367475	0.00550379	0.0605097	bad-outcome	no-association
RAMS72	ENSG00000236849.5	LINC01474	0.136043	0.23038	0.503529	0.104858	0.051441	0.214318	0.00182873	1.69265	0.00036721	1.46394	0.023533	0.00108431	upregulated	0.358924	0.140911	0.120451	no-association	no-association
RAMS73	ENSG00000275392.1	RP11-164O23.8	0.0308806	0.162918	0.531162	0.052516	0.0250039	0.151826	0.0026753	2.02354	3.90428e-07	2.72795	0.0321771	1.91415e-06	upregulated	0.341494	0.0939607	0.0416983	no-association	NA
RAMS74	ENSG00000269486.2	CTC-360G5.9	0.23756	0.395868	0.55655	0.0406663	0.0351123	0.124192	0.000176786	1.24351	8.18312e-07	1.36965	0.00318442	3.81995e-06	upregulated	0.340371	0.21549	0.139113	bad-outcome	no-association
RAMS75	ENSG00000223784.1	RP11-554I8.2	0.00230823	0.0180608	0.629646	0	0	0.0455849	0.00156953	3.66025	3.96151e-09	4.92842	0.0207218	2.56235e-08	upregulated	0.337615	0.00903038	0.00115411	no-association	no-association
RAMS76	ENSG00000254542.1	NAV2-AS3	0.0679934	0.0323111	0.602229	0	0	0.0198052	0.00363239	2.85935	4.91165e-05	2.20675	0.0411523	0.000171206	upregulated	0.311017	0.0161555	0.0339967	no-association	no-association
RAMS77	ENSG00000248319.1	RP11-205M3.3	0.0166939	0.0155084	0.0460428	0.00288388	0.0132994	0.0571581	4.17758e-06	2.14508	1.05351e-11	2.71494	0.000113202	9.53025e-11	upregulated	0.0516005	0.0144039	0.00978889	no-association	no-association
RAMS78	ENSG00000240040.5	AC096579.13	527.852	330.354	56.6589	558.567	198.76	135.452	1.2036e-05	-1.86155	4.39871e-20	-3.14037	0.000296606	9.38046e-19	downregulated	96.0553	264.557	543.209	no-association	no-association
RAMS79	ENSG00000269936.3	RP11-394O4.5	8.61642	30.1261	8.19124	7.60985	6.79181	1.08143	6.79239e-09	-1.73204	1.3598e-05	-1.07022	2.91523e-07	5.2142e-05	downregulated	4.63634	18.459	8.11313	NA	NA
RAMS80	ucsc_AK128652	AK128652	27.9452	8.37109	1.41345	37.6863	10.8551	4.098	7.0539e-06	-2.13954	6.76557e-26	-4.23186	0.00018231	2.43735e-24	downregulated	2.75572	9.61312	32.8157	NA	NA
RAMS81	ENSG00000249669.7	MIR143HG	3.79719	14.752	5.16375	0.571096	0.528682	0.102327	3.82843e-05	-1.43638	0.000825072	-0.852867	0.000831433	0.00226947	downregulated	2.63304	7.64032	2.18414	no-association	no-association
RAMS82	ENSG00000248771.5	LINC01207	9.71295	3.50516	1.61216	7.88106	6.30511	2.72165	0.00190489	-1.12926	6.33942e-15	-2.28184	0.0243397	8.37534e-14	downregulated	2.16691	4.90513	8.797	no-association	no-association
RAMS83	ENSG00000184809.12	B3GALT5-AS1	19.3224	0.641783	0.0679842	20.2617	7.95148	2.87075	1.02605e-06	-3.07379	6.08581e-36	-7.34541	3.19783e-05	4.94754e-34	downregulated	1.46937	4.29663	19.792	no-association	no-association
RAMS84	ENSG00000253701.2	AL928768.3	69.6754	3.12223	1.11817	32.1397	7.44465	1.57439	2.38882e-06	-2.06541	7.41797e-47	-5.88261	6.88633e-05	1.67613e-44	downregulated	1.34628	5.28344	50.9075	NA	NA
RAMS85	ENSG00000275871.1	RP11-394O4.6	1.06699	4.01697	1.14228	2.26644	1.91535	0.351882	0.00037749	-1.44002	0.00417531	-0.985961	0.00612151	0.00989491	downregulated	0.74708	2.96616	1.66671	no-association	NA
RAMS86	ucsc_BC042823	BC042823	7.22727	2.23948	0.90046	1.64426	1.14422	0.456445	0.000353974	-1.18551	4.48015e-20	-2.59434	0.00579831	9.5475e-19	downregulated	0.678453	1.69185	4.43576	NA	NA
RAMS87	ENSG00000254645.1	RP11-396O20.2	5.60174	0.178757	0.0201365	11.5443	2.05896	1.24552	7.21329e-07	-3.02014	2.83515e-40	-7.38228	2.29942e-05	3.23882e-38	downregulated	0.632829	1.11886	8.573	no-association	no-association
RAMS88	ENSG00000248211.1	TRPC7-AS1	2.46822	1.16275	0.371294	2.19188	1.30594	0.602146	0.000285555	-1.41005	2.4089e-15	-2.49586	0.0048162	3.33124e-14	downregulated	0.48672	1.23434	2.33005	no-association	no-association
RAMS89	ENSG00000231407.5	RP11-576I22.2	1.20208	0.901391	0.255304	1.8123	1.03133	0.677588	0.00116617	-1.04154	1.48984e-17	-1.81338	0.0160917	2.57206e-16	downregulated	0.466446	0.966361	1.50719	no-association	no-association
RAMS90	ENSG00000270058.1	RP11-514D23.3	2.47855	2.54744	0.756412	0.621899	0.505178	0.126836	2.16199e-06	-1.93758	9.57565e-10	-2.18839	6.30342e-05	6.75217e-09	downregulated	0.441624	1.52631	1.55022	no-association	no-association
RAMS91	ENSG00000272840.1	RP11-379B18.6	0.868815	1.39457	0.477109	0.837842	0.517156	0.264609	0.00395092	-1.10549	8.15014e-06	-1.16299	0.0438785	3.24969e-05	downregulated	0.370859	0.955861	0.853328	no-association	no-association
RAMS92	ENSG00000268388.5	FENDRR	3.64291	5.26116	0.159273	7.05198	5.14212	0.516648	3.15125e-33	-4.36862	8.56586e-44	-4.4883	4.8419e-30	1.38542e-41	downregulated	0.33796	5.20164	5.34745	no-association	no-association
RAMS93	ENSG00000224984.1	RP11-524H19.2	0.844213	0.325017	0.11028	1.51652	1.17981	0.512034	0.00458549	-1.27543	2.12829e-13	-2.70191	0.0493964	2.37599e-12	downregulated	0.311157	0.752414	1.18036	no-association	no-association
RAMS94	ENSG00000226363.3	HAGLROS	1.07298	0.428668	0.242216	1.4152	1.01213	0.320523	7.93033e-05	-1.19959	6.80517e-19	-2.50506	0.00158555	1.32356e-17	downregulated	0.28137	0.720398	1.24409	no-association	no-association
RAMS95	ENSG00000255007.1	CTD-2589M5.4	1.34198	0.488667	0.229568	0.782546	1.53258	0.32447	4.31497e-05	-1.4963	1.70744e-10	-2.06646	0.000923391	1.32667e-09	downregulated	0.277019	1.01062	1.06226	no-association	no-association
RAMS96	ENSG00000249279.5	CTC-436P18.3	1.71142	0.260586	0.0866726	2.04669	1.16883	0.446025	0.00435532	-1.46782	8.47027e-19	-3.66085	0.0474102	1.62886e-17	downregulated	0.266349	0.714707	1.87905	no-association	no-association
RAMS97	ENSG00000268754.1	RP11-514D23.2	1.39565	1.25897	0.400776	0.428851	0.282646	0.0699806	1.15959e-06	-1.92808	3.9468e-12	-2.41702	3.567e-05	3.76312e-11	downregulated	0.235378	0.770809	0.912252	no-association	no-association
RAMS98	ENSG00000254204.1	RP11-400K9.3	0.511653	1.0738	0.205146	0.987815	0.963881	0.262946	0.000742342	-1.74664	2.24765e-05	-1.57333	0.0109727	8.3037e-05	downregulated	0.234046	1.01884	0.749734	no-association	NA
RAMS99	ENSG00000254319.5	RP11-134O21.1	0.989411	0.26014	0.0165158	0.551749	0.711006	0.439335	7.35239e-06	-2.46891	1.46211e-16	-3.82673	0.000188754	2.29121e-15	downregulated	0.227925	0.485573	0.77058	no-association	no-association
RAMS100	XLOC_011298	NotAvail	0.542092	0.146396	0.0467241	1.57799	1.06875	0.388682	0.000660423	-1.47928	1.36418e-17	-3.07552	0.00997777	2.35911e-16	downregulated	0.217703	0.607575	1.06004	NA	NA
RAMS101	ENSG00000253853.1	GS1-57L11.1	0.100641	0.0505005	0.00180418	0.422925	0.563497	0.426722	0.00184683	-2.19238	9.36093e-09	-3.15166	0.0237361	5.75898e-08	downregulated	0.214263	0.306999	0.261783	no-association	no-association
RAMS102	ENSG00000226777.7	KIAA0125	0.921211	0.505587	0.11719	1.39934	0.405496	0.283346	0.00161871	-1.43011	6.40032e-18	-2.93053	0.0212668	1.14416e-16	downregulated	0.200268	0.455542	1.16028	no-association	no-association
RAMS103	ENSG00000270403.1	RP11-35P15.1	5.09883	0.547839	0.115175	2.61219	0.791111	0.283409	1.93856e-05	-2.65879	6.87253e-24	-5.71454	0.000454054	2.08482e-22	downregulated	0.199292	0.669475	3.85551	no-association	no-association
RAMS104	ENSG00000238246.1	RP11-575A19.2	3.45403	0.501328	0.24194	0.969982	0.697981	0.107426	0.00160455	-1.66283	2.92631e-21	-3.95015	0.0211259	6.90671e-20	downregulated	0.174683	0.599654	2.21201	no-association	no-association
RAMS105	ENSG00000237807.3	RP11-400K9.4	0.241902	0.55103	0.104332	0.891428	0.826064	0.215571	0.000460226	-1.73243	1.37637e-06	-1.67939	0.00731648	6.18541e-06	downregulated	0.159952	0.688547	0.566665	no-association	no-association
RAMS106	ENSG00000260337.3	RP11-386M24.6	1.70049	0.437297	0.29928	0.16814	0.0760865	0.0139222	0.00301313	-1.15767	3.92434e-20	-3.14605	0.0354086	8.41556e-19	downregulated	0.156601	0.256692	0.934316	no-association	no-association
RAMS107	ENSG00000233968.6	RP11-354E11.2	0.583002	0.684512	0.232149	0.387974	0.282772	0.0566391	1.70417e-05	-1.80251	5.35612e-09	-2.05006	0.000404396	3.41268e-08	downregulated	0.144394	0.483642	0.485488	no-association	no-association
RAMS108	ENSG00000277010.1	RP11-616M22.12	0.196191	0.204797	0.0458186	1.67029	1.17373	0.238979	1.25757e-05	-2.21311	4.76874e-12	-2.90895	0.00030744	4.51598e-11	downregulated	0.142399	0.689265	0.933241	no-association	no-association
RAMS109	XLOC_001446	NotAvail	0.397642	0.735047	0.141423	0.259983	0.222523	0.13822	0.00160704	-1.45526	9.22471e-05	-1.22958	0.0211496	0.000305305	downregulated	0.139821	0.478785	0.328813	NA	NA
RAMS110	LOC284578	LOC284578	1.41422	0.246834	0.152108	0.725766	0.416954	0.125934	0.0019216	-1.19515	3.7203e-19	-3.29805	0.0245024	7.39966e-18	downregulated	0.139021	0.331894	1.06999	NA	NA
RAMS111	ENSG00000258216.5	RP11-654D12.2	2.04452	0.0690072	0.00528202	1.84718	0.43411	0.254835	6.65732e-05	-2.53723	2.0292e-37	-6.37027	0.00136024	1.86804e-35	downregulated	0.130058	0.251559	1.94585	no-association	NA
RAMS112	ENSG00000228222.1	AC074363.1	1.19975	0.0179239	0.00620716	1.94198	0.689395	0.248009	0.00232742	-1.86044	1.59215e-30	-6.11111	0.028712	8.06045e-29	downregulated	0.127108	0.35366	1.57086	no-association	no-association
RAMS113	ENSG00000224958.5	PGM5-AS1	1.1444	2.13309	0.121915	3.5044	1.87512	0.122951	8.93994e-08	-3.11048	2.44157e-16	-3.92043	3.29406e-06	3.7291e-15	downregulated	0.122433	2.00411	2.3244	no-association	no-association
RAMS114	ENSG00000261729.1	GS1-204I12.4	1.44797	0.1967	0.0594363	0.707228	0.266005	0.173595	0.00215358	-1.60802	2.39688e-18	-3.88917	0.0268694	4.44247e-17	downregulated	0.116515	0.231353	1.0776	no-association	no-association
RAMS115	XLOC_010255	NotAvail	1.02292	0.414335	0.117218	0.553871	0.346607	0.0994393	0.00149066	-1.459	1.06184e-15	-2.83267	0.0198389	1.5184e-14	downregulated	0.108329	0.380471	0.788397	NA	NA
RAMS116	XLOC_000371	NotAvail	14.4309	1.82641	0.110393	0.862859	1.11984	0.0964745	8.92231e-08	-3.16909	5.84509e-23	-5.11574	3.29151e-06	1.60029e-21	downregulated	0.103434	1.47312	7.64688	NA	NA
RAMS117	ENSG00000273244.1	KB-7G2.8	0.0441607	0.104917	0.0182056	0.432935	0.776644	0.187949	7.39666e-08	-2.1549	9.62e-05	-1.30611	2.7652e-06	0.00031743	downregulated	0.103078	0.440781	0.238548	no-association	NA
RAMS118	ENSG00000272463.1	RP11-532F6.3	0.341442	0.165858	0.0598116	0.753142	0.318864	0.141825	0.000218331	-1.25352	1.44456e-19	-2.49337	0.00381645	2.98129e-18	downregulated	0.100818	0.242361	0.547292	no-association	no-association
RAMS119	ENSG00000226087.1	AC106869.2	0.265481	0.0204551	0.00655711	1.48109	0.410328	0.188041	0.000628824	-1.95584	3.32846e-24	-5.09564	0.00957569	1.03631e-22	downregulated	0.0972993	0.215392	0.873284	no-association	no-association
RAMS120	ENSG00000233214.1	AC002511.2	3.55061	0.174408	0.139938	1.01266	0.51423	0.0515332	0.000146222	-1.54046	1.23241e-24	-4.48422	0.00269551	3.98233e-23	downregulated	0.0957354	0.344319	2.28164	no-association	no-association
RAMS121	ENSG00000254510.1	RP11-867G23.10	0.222212	0.734023	0.122609	0.411178	0.378182	0.0679616	8.41217e-05	-2.06121	0.00162217	-1.32188	0.00166994	0.00420491	downregulated	0.0952855	0.556102	0.316695	no-association	no-association
RAMS122	ENSG00000228221.5	LINC00578	0.261923	1.50687	0.068295	2.43305	4.41702	0.099714	1.58539e-24	-4.86295	9.3903e-16	-3.28854	3.92896e-22	1.35032e-14	downregulated	0.0840045	2.96194	1.34749	no-association	no-association
RAMS123	ENSG00000242611.1	AC093627.8	0.161835	0.425086	0.134046	0.220587	0.152787	0.0158838	4.71073e-05	-2.04257	8.41968e-06	-1.75284	0.000999039	3.34978e-05	downregulated	0.0749649	0.288937	0.191211	no-association	NA
RAMS124	ENSG00000277631.4	PGM5P3-AS1	0.389681	0.284585	0.0368894	0.789322	0.734764	0.112236	0.000298704	-2.17621	3.90718e-10	-2.96351	0.00501477	2.8918e-09	downregulated	0.0745628	0.509675	0.589502	no-association	no-association
RAMS125	ENSG00000174403.15	C20orf166-AS1	0.166081	0.299846	0.0563664	1.35945	0.695771	0.0867269	8.9116e-07	-1.98408	2.02537e-12	-2.32534	2.81742e-05	2.00137e-11	downregulated	0.0715467	0.497809	0.762766	no-association	no-association
RAMS126	XLOC_009313	NotAvail	0.229789	0.565093	0.131572	0.138133	0.0361214	0.0114633	0.00406935	-1.64765	1.23305e-06	-2.03675	0.0449501	5.58626e-06	downregulated	0.0715176	0.300607	0.183961	NA	NA
RAMS127	XLOC_010043	NotAvail	10.4503	0.261383	0.0669954	1.13198	0.192865	0.0746712	5.6471e-05	-2.18159	8.43696e-44	-6.57276	0.00118132	1.37179e-41	downregulated	0.0708333	0.227124	5.79116	NA	NA
RAMS128	ENSG00000235049.1	LINC00940	0.410387	0.0459938	0.0185061	0.860951	0.482847	0.121443	0.000404564	-1.78393	3.94261e-21	-4.22993	0.00652612	9.19244e-20	downregulated	0.0699747	0.26442	0.635669	no-association	no-association
RAMS129	ENSG00000225655.5	PGM5-AS1	0.214831	0.25934	0.0434105	0.967258	0.413529	0.0856959	0.00144047	-1.78601	7.02357e-10	-2.61074	0.0192594	5.02057e-09	downregulated	0.0645532	0.336435	0.591045	no-association	no-association
RAMS130	ENSG00000231943.7	PGM5P4-AS1	0.37038	0.417226	0.0304334	0.683699	0.631096	0.0928079	1.03458e-06	-2.77705	1.23875e-12	-3.25294	3.21881e-05	1.25261e-11	downregulated	0.0616206	0.524161	0.52704	no-association	no-association
RAMS131	ENSG00000228561.2	RP11-114M1.1	0.146808	0.953997	0.100598	0.0978425	0.198739	0.0179377	1.21546e-05	-2.68066	0.00836086	-1.34195	0.000298698	0.0184351	downregulated	0.0592677	0.576368	0.122325	no-association	no-association
RAMS132	XLOC_004806	NotAvail	0.818261	0.0936441	0.0341173	0.727506	0.310488	0.0813926	0.00135664	-1.50065	7.39249e-23	-4.05848	0.0183413	2.01037e-21	downregulated	0.0577549	0.202066	0.772884	NA	NA
RAMS133	XLOC_002932	NotAvail	0.301763	1.65148	0.0554199	1.03313	1.96508	0.0411326	1.95577e-17	-4.70204	1.23315e-11	-3.23443	1.99671e-15	1.10545e-10	downregulated	0.0482763	1.80828	0.667447	NA	NA
RAMS134	ENSG00000267405.1	CTC-296K1.4	0.0860797	0.071887	0.0161601	0.749358	0.94777	0.0802055	0.000368315	-2.02821	2.59132e-09	-2.73369	0.0059917	1.71693e-08	downregulated	0.0481828	0.509829	0.417719	no-association	no-association
RAMS135	XLOC_000897	NotAvail	5.75001	0.0733935	0.0175565	1.62332	1.39333	0.0785201	4.30811e-07	-3.07971	1.103e-45	-7.43706	1.422e-05	2.21536e-43	downregulated	0.0480383	0.733362	3.68667	NA	NA
RAMS136	XLOC_002811	NotAvail	0.672083	0.102583	0.0448128	0.179264	0.172831	0.0487333	0.00316423	-1.69972	1.22912e-12	-3.46452	0.03686	1.24451e-11	downregulated	0.046773	0.137707	0.425674	NA	NA
RAMS137	ENSG00000243832.1	RP11-202A13.1	1.33601	0.0345036	0.0123142	1.26384	0.29144	0.0804179	0.00370349	-1.65713	4.4736e-33	-5.97922	0.0417644	2.87602e-31	downregulated	0.046366	0.162972	1.29993	no-association	no-association
RAMS138	ENSG00000232680.2	AC002511.3	1.06892	0.11374	0.0241191	1.0487	0.612064	0.0561013	2.97173e-08	-2.82359	4.24998e-27	-5.16574	1.16185e-06	1.70055e-25	downregulated	0.0401102	0.362902	1.05881	no-association	no-association
RAMS139	ENSG00000268505.1	RP11-805I24.3	1.33531	0.418068	0.00101061	1.0273	0.448233	0.0721027	9.60242e-55	-6.84429	1.0266e-90	-8.52383	5.90165e-51	1.57737e-86	downregulated	0.0365567	0.433151	1.1813	no-association	no-association
RAMS140	ENSG00000260057.5	LINC01571	0.495744	0.067444	0.00288631	0.598556	0.336812	0.0648063	6.66663e-07	-3.19712	7.14282e-25	-5.68984	2.14519e-05	2.35174e-23	downregulated	0.0338463	0.202128	0.54715	no-association	no-association
RAMS141	XLOC_012047	NotAvail	0.270286	0.3518	0.00662186	0.659029	0.329064	0.0490922	7.06192e-20	-4.47225	8.79676e-32	-4.97034	9.15665e-18	5.00601e-30	downregulated	0.027857	0.340432	0.464658	NA	NA
RAMS142	ENSG00000239268.2	RP11-384F7.2	0.0576892	0.0102262	0.000702852	0.655347	0.257097	0.0508427	0.00277148	-1.99691	1.73498e-14	-4.17798	0.0330956	2.17705e-13	downregulated	0.0257728	0.133662	0.356518	no-association	no-association
RAMS143	ENSG00000258537.5	FRMD6-AS2	0.321373	0.686768	0.00452699	0.20973	0.0728064	0.0283277	5.91296e-11	-4.14319	4.06238e-18	-4.85705	3.312e-09	7.3868e-17	downregulated	0.0164274	0.379787	0.265552	no-association	NA
RAMS144	ENSG00000245870.2	LINC00682	0.267811	0.28265	0.0106077	0.546161	0.181807	0.0215539	1.56638e-07	-3.60931	6.709e-16	-4.63223	5.59057e-06	9.78489e-15	downregulated	0.0160808	0.232228	0.406986	no-association	no-association
RAMS145	ENSG00000257582.5	LINC01475	0.673884	0.252004	0.000562642	0.735734	0.436012	0.0300231	6.05347e-27	-5.69456	1.32991e-51	-7.04803	2.24124e-24	5.37738e-49	downregulated	0.0152928	0.344008	0.704809	no-association	NA
RAMS146	ENSG00000250252.1	RP11-342A1.1	0.62298	0.0767862	0.00152529	0.26572	0.0827723	0.0274547	4.26254e-05	-2.67575	7.76923e-23	-5.05234	0.00091408	2.10722e-21	downregulated	0.01449	0.0797792	0.44435	no-association	no-association
RAMS147	ENSG00000228778.1	RP11-129J12.1	0.851331	0.257557	0	0.708054	0.362501	0.0132003	2.58162e-20	-5.33063	2.67005e-40	-6.79126	3.55755e-18	3.07306e-38	downregulated	0.00660017	0.310029	0.779693	no-association	no-association
RAMS148	XLOC_012622	NotAvail	0.0149155	0.341276	0.000680286	2.15289	1.0737	0	9.67559e-15	-7.03859	1.6969e-06	-3.78748	7.97133e-13	7.52245e-06	downregulated	0.000340143	0.707489	1.0839	NA	NA
