# Supplementary material for: Long non-coding RNA RAMS11 promotes metastatic colorectal cancer progression
Source: Nat Commun. 2020 May 1;11:2156. doi: 10.1038/s41467-020-15547-8 (PMC7195452; doi:10.1038/s41467-020-15547-8)
Supplement: Supplementary file 5 — Supplementary Data 2 [file 41467_2020_15547_MOESM5_ESM.xlsx]

## Sheet: Supplementary Table 2
Supplementary Table 2
RAMS11 5’3’ RACE Sequence
>hg38_dna range=chr6:53616714-53616800 5'pad=0 3'pad=0 strand=+ repeatMasking=none
AGAATGCCAAAGAGCAGCAGGATGGATCCAGCATCCTCTCCTGATAAAAGAGGGCTAGAAGACGGGAGGCTCCGGGAAGTCTACTGG
>hg38_dna range=chr6:53621209-53621487 5'pad=0 3'pad=0 strand=+ repeatMasking=none
AGTCATGAAGACACTGAAAAGTGATGAATCCACATAACCATGACACTGGAAATGAAGTTTGAGTGGCAGTCAGAATCTGGGAGGAAGCATTGCTAAGTGAAAATCTTATGGAGCTTGACTAAAAATCCCTGTCAGGAACCGTCAAAAGCTGTGTCCCTGACATGAAAAATCTTGCTGGAAGTTGAGAGAGGTTTATGCCTACTCCGTGATCCGGGAACACAAGACCTTTACCAACCAAAAAAGTGGATAGCTGTTCTTCTGCTGTGAAGGTTAATAAAG
>hg38_dna range=chr6:53624600-53624714 5'pad=0 3'pad=0 strand=+ repeatMasking=none
AACGCCAGAAGTGCCAAGCAATTAACAACCCCAGAAGCAACCCTTAACCAATGATTAAATAAAGTGGATGATTACATACCCAAGCTCCTTCAACTCCCAGGGACATAATTCTGAG
>hg38_dna range=chr6:53628575-53628691 5'pad=0 3'pad=0 strand=+ repeatMasking=none
GGATGGAAAACAAACTGAAACTGGCTCAAGTGAATGCTCACTGGAAGGCTTACTGGAAAACTTACTGGAAGGATGTGAGGACATGTTCGGGAATCTATTTGCAGAAAACATATTCAG
>hg38_dna range=chr6:53631013-53631373 5'pad=0 3'pad=0 strand=+ repeatMasking=none
CCCTGTCCACCACAGCCAGCTGGCTGAAGAGCTCAAAAGGCAAGAAATCAGCAAGAGAGAGAGATGAAGCATGAGAAATGAGCAAAAAACACCCAGCACATCATAATCTTGGACAGTTTAGCAGTACATGAAAATAGATGGTCCTCGCCCCAAGGGACTGCAGTAACCCTGAATAAACAGGATGTCTCTCACTTTTAGCAGTTCTTTCTGTGCTAGTATTGGGGAAATATATTTTTGGCTGCATGCAAAATGGTAAAAGACATCTATTAAGAAAATGAAAACAATGCTTCTGTTTTAGACGAAGCTTTTGAAGGTTTAAGGATCACCTATTTATTGACAAAATTGTTTCCGTGGCTTAAAA
