# Supplementary material for: Long non-coding RNA RAMS11 promotes metastatic colorectal cancer progression
Source: Nat Commun. 2020 May 1;11:2156. doi: 10.1038/s41467-020-15547-8 (PMC7195452; doi:10.1038/s41467-020-15547-8)
Supplement: Supplementary file 6 — Supplementary Data 3 [file 41467_2020_15547_MOESM6_ESM.xlsx]

## Sheet: Supplementary Table 3
Supplementary Table 3
		OE1			OE2
		10uM	1uM	0.1uM	10uM	1uM	0.1uM
Drug name	Drug Class	Fold Change	Fold Change	Fold Change	Fold Change	Fold Change	Fold Change
Paclitaxel	Taxane	3.241	3.50027	2.77507	3.06093	3.06539	2.66209
Cabazitaxel	Taxane	2.60663	3.23118	2.97539	2.50617	2.86933	2.74511
Docetaxel	Taxane	2.89374	2.99625	2.8315	2.86939	2.84454	2.72556
Omacetaxine mepesuccinate	Taxane	1.6059	1.61449	1.35438	1.43591	1.46761	1.37649
Trametinib	Kinase inhibitor	1.97481	1.73188	1.34989	1.8861	1.64071	1.21338
Dasatinib	Kinase inhibitor	1.51839	1.28868	0.72421	1.60691	1.56706	0.785168
Lapatinib	Kinase inhibitor	1.35719	1.26948	1.0336	1.39065	1.28459	1.21605
Gefitinib	Kinase inhibitor	1.46831	1.16397	0.94532	1.39153	1.22658	0.943562
Erlotinib HCl	Kinase inhibitor	1.17932	1.16853	0.995831	1.21452	1.1716	0.989931
Afatinib	Kinase Inhibitor	1.38993	1.12056	1.03387	1.39795	1.15596	1.14722
Axitinib	Kinase Inhibitor	0.863645	0.938173	0.951396	0.814255	1.10065	0.911011
Regorafenib	Kinase inhibitor	1.15752	0.947616	0.938007	1.14254	1.09012	0.991887
Ceritinib	Kinase inhibitor	0.830384	1.01538	0.9923	0.819484	1.06773	1.00908
Ibrutinib	Kinase Inhibitor	1.31043	1.09901	1.01632	1.30939	1.0476	1.0653
Bosutinib	Kinase inhibitor	1.47671	1.01271	1.04844	1.60773	1.03981	1.02153
Cabozantinib	Kinase inhibitor	0.994964	1.01185	0.971271	0.8731	1.03731	0.957536
Imatinib	Kinase inhibitor	0.904867	0.879106	0.840191	0.990826	0.939235	0.950112
Ponatinib	Kinase inhibitor	1.05562	0.938261	0.964503	1.19863	0.934222	1.00121
Sunitinib	Kinase inhibitor	0.232907	0.88562	0.833733	0.571356	0.91649	0.91402
Vandetanib	Kinase Inhibitor	1.18056	0.812716	0.902458	1.1423	0.916195	0.971013
Pazopanib hydrochloride	Kinase Inhibitor	0.863311	0.779254	0.874321	0.915157	0.905612	0.9409
Sorafenib	Kinase inhibitor	1.02245	0.817678	0.854169	1.01685	0.897149	0.895864
Nilotinib	Kinase inhibitor	0.737867	0.749009	0.867865	0.746245	0.888036	1.01313
Idelalisib	Kinase inhibitor	0.911107	0.887516	0.909227	0.874562	0.885209	0.977292
Vinblastine sulfate	Plant alkaloid	3.68202	3.40172	3.19792	3.81456	3.41247	2.82527
Vinorelbine tartrate	Plant alkaloid	2.91288	1.19392	0.956764	2.91347	1.06675	0.948098
Letrozole	Aromatase inhibitor	0.979075	0.953618	0.992295	0.841201	1.05653	0.94539
Exemestane	Aromatase inhibitor	0.9176	0.980978	0.865131	1.05986	1.00801	1.04652
Anastrozole	Aromatase inhibitor	0.938473	0.995694	0.875973	0.925526	1.00088	0.974891
Gemcitabine	Antimetabolite/nucleoside analog	2.3901	3.42856	1.76824	2.49928	3.0279	1.50697
Floxuridine	Antimetabolite/nucleoside analog	2.96364	2.29134	1.54122	3.09129	2.37454	1.56935
Clofarabine	Antimetabolite/folic acid analog	2.47289	1.36083	0.914073	2.37527	1.4209	1.01218
Cytarabine hydrochloride	Antimetabolite/nucleoside analog	1.52423	1.25386	0.982521	1.87627	1.38111	0.991694
Cladribine	Antimetabolite/nucleoside analog	1.94911	1.32139	0.873551	1.85966	1.32711	0.935818
Decitabine	Antimetabolite/nucleoside analog	0.862352	0.936564	0.90643	1.16834	1.09124	1.02555
Hydroxyurea	Antimetabolite	0.972288	0.963207	0.94962	0.967489	1.0739	0.987122
Fludarabine	Antimetabolite/nucleoside analog	1.05574	0.992105	0.868961	1.07256	1.06853	0.972966
Mercaptopurine	Antimetabolite/nucleoside analog	1.00603	0.998166	0.963997	1.05007	1.02916	0.94124
Nelarabine	Antimetabolite	0.955486	1.03292	0.981882	0.970137	1.00679	0.946247
Pentostatin	Antimetabolite/nucleoside analog	0.865846	0.950161	0.931221	1.07817	0.977682	0.928653
Fluorouracil	Antimetabolite/nucleoside analog	0.98912	0.955325	0.985559	1.02122	0.941693	0.940647
Thioguanine	Antimetabolite	0.970202	0.928838	0.942275	1.00988	0.872403	0.899481
Capecitabine	Antimetabolite	0.960932	0.793946	1.29143	1.16597	0.80928	1.10231
Methotrexate	Antimetabolite/folic acid analog	1.19651	0.557759	0.91988	1.13676	0.575233	0.914294
Triethylenemelamine	Alkylating agent	1.28749	1.23776	0.997371	1.2953	1.28406	1.01299
Chlorambucil	Alkylating agent	1.06433	1.16396	0.953129	0.91734	1.14365	0.985882
Lomustine	Alkylating agent	1.02692	1.02996	0.996852	0.96458	1.11095	0.990953
Carmustine	Alkylating agent	0.869624	0.986442	1.00704	1.03966	1.07904	1.00524
Melphalan	Alkylating agent	0.978206	1.00609	0.92137	0.994159	1.06839	0.947893
Ifosfamide	Alkylating agent	0.972418	1.02452	0.916653	1.05818	1.0551	0.922638
Uracil mustard	Alkylating agent	0.830615	1.01956	0.970524	0.964682	1.04848	0.931998
Procarbazine	Alkylating agent	0.982514	1.04227	1.00315	0.930331	1.04627	0.932777
Temozolomide	Alkylating agent	0.877704	0.946743	0.934377	0.919845	1.03213	0.897541
Dacarbazine	Alkylating agent	0.983031	0.98768	1.07779	0.979361	1.02761	1.0844
Cyclophosphamide	Alkylating agent	0.857027	0.963225	0.98082	0.898982	1.01925	0.880971
Mechlorethamine hydrochloride	Alkylating agent	0.771708	0.965135	0.928811	0.864648	0.959221	0.944925
Pipobroman	Alkylating agent	0.991809	0.983814	0.941338	0.894891	0.943779	0.943168
Thiotepa	Alkylating agent	0.790755	0.982567	0.940061	0.969448	0.943331	0.881742
Busulfan	Alkylating agent	0.844763	0.936523	1.00119	0.871026	0.936853	0.976989
Bendamustine hydrochloride	alkylating agent	0.934966	0.972546	0.888812	0.898973	0.903646	1.00956
Mitomycin	Antineoplastic antibiotic	2.4164	1.54717	0.966752	2.00386	1.62408	1.00617
Dactinomycin	Antineoplastic antibiotic	2.7189	1.55212	1.51263	2.49751	1.47541	1.41654
Plicamycin	Antineoplastic antibiotic	2.09351	1.1805	1.20575	1.89025	1.09843	1.15395
Bleomycin	Antineoplastic antibiotic	1.02536	1.03854	0.920992	1.07101	1.07366	0.960026
Streptozocin	Antineoplastic antibiotic	0.905006	1.01093	1.05991	0.995487	1.03619	0.972877
Oxaliplatin	Platinum-based alkylating agent	1.33017	0.988059	0.91274	1.42669	1.10204	0.967116
Carboplatin	Platinum-based alkylating agent	1.10332	1.04704	1.01632	0.99685	1.07438	0.969683
Cisplatin	Platinum-based alkylating agent	0.94061	0.927666	1.02281	0.996071	0.978201	0.95831
Estramustine	Hormone analog	1.03438	1.10459	0.970008	1.02504	1.22335	0.950997
Enzalutamide	Hormone antagonist/SERM	1.08756	1.08072	1.04328	1.10035	1.15191	1.02169
Fulvestrant	Hormone antagonist/SERM	1.1354	1.03655	1.04806	1.03596	1.08867	1.08824
Tamoxifen Citrate	SERM	1.07731	1.1439	1.12696	1.05865	1.08027	1.09707
Mitotane	Hormone analog	0.910508	0.966749	0.818523	0.987042	0.97143	0.948204
Megestrol acetate	Hormone analog	0.99611	1.03383	0.892186	0.901578	0.957786	0.894868
Raloxifene	SERM	0.906747	0.924351	0.945651	0.967073	0.928181	0.940147
Topotecan HCL	Other antineoplastic agents	3.38864	2.22535	1.1105	2.76281	2.1266	1.01807
Daunorubicin HCl	Anthracycline antineoplastic antibiotic	3.76063	2.25837	1.10335	3.72628	2.09824	1.08354
Doxorubicin HCl	Anthracycline antineoplastic antibiotic	2.43819	1.97254	1.11331	2.40326	1.93866	1.16521
Epirubicin hydrochloride	Anthracycline antineoplastic antibiotic	2.18951	1.82166	1.02464	1.99881	1.8609	1.02283
Idarubicin hydrochloride	Topoisomerase II inhibitor	3.60276	1.72981	1.36458	3.69571	1.62343	1.57297
Mitoxantrone	Anthracenedione antineoplastic antibiotic	1.37465	1.451	1.14523	1.50816	1.43177	1.10499
Teniopside	Plant alkaloid	2.28751	1.32733	1.03796	2.2612	1.34891	0.965663
Valrubicin	Anthracycline antineoplastic antibiotic	1.86281	1.16317	0.964493	1.79216	1.21331	0.916566
Etopside	Plant alkaloid	1.16138	1.07278	1.14412	1.19631	0.999211	1.13024
Irinotecan HCl	Other antineoplastic agents	1.15071	0.960769	0.919774	1.06767	0.97111	0.968247
Romidepsin	Other	4.42717	5.32701	6.24279	4.69706	5.57715	6.21087
Ixabepilone	epothilone antineoplastic	1.72155	1.94255	1.6568	2.05612	2.01711	1.77308
Carfilzomib	Other	1.6252	2.10007	3.31985	1.34266	1.6542	2.67512
Tretinoin	Retinoid	1.14234	1.22644	1.16108	1.33563	1.37307	1.0677
Plerixafor	Other	1.05718	1.15208	0.986638	1.06242	1.20777	1.08548
Belinostat	Other	1.03547	1.20907	0.913829	1.00557	1.19174	1.07253
Vorinostat	Synthetic hydroxamic acid deriv	1.60438	0.894834	1.12329	1.35575	1.15916	1.06776
Imiquimod	Other	1.02967	1.10069	1.04842	0.975163	1.13819	1.03738
Crizotinib	Other	0.912692	1.07029	0.959525	0.856214	1.09308	0.980623
Amifostine	Other	1.06296	1.02425	0.953865	1.1668	1.06348	0.990005
Aminolevulinic Acid	Other	1.0223	0.965457	0.880342	0.961325	1.05845	0.914016
Zoledronic acid	Other	1.0097	0.991066	0.949389	1.08228	1.05544	0.95955
Arsenic trioxide	Antineoplastic antibiotic	0.882054	0.969667	0.968277	1.11456	1.05487	1.01484
Azacitidine	Other	0.93666	1.09803	1.04953	0.904935	1.05363	1.08933
Dexrazoxane	Other	0.868823	0.981354	0.955264	1.11904	1.04866	0.941059
Abiraterone	Other	1.00135	0.999706	0.950306	0.987877	1.04285	1.00831
Lenalidomide	Other	0.966392	1.0214	0.965864	0.890212	1.00912	0.911497
Thalidomide	Other	0.906425	0.987783	0.925052	1.07384	1.00021	0.899472
Pralatrexate	Other	1.03377	0.921569	0.740489	1.11909	0.978088	0.857884
Altretamine	Other	0.84504	0.910464	0.949024	0.917085	0.967232	0.92985
Celecoxib	Other	0.979715	0.922803	0.876743	0.984799	0.962791	0.947964
Methoxsalen	Other	0.788327	0.971026	0.952062	0.940559	0.948529	0.888757
Pemetrexed disodium salt	Other	1.88608	0.942397	0.911821	1.93269	0.945531	0.995276
Pomalidomide	Other	0.901357	0.95089	0.933457	0.932985	0.943277	0.944387
Allopurinol	Other	0.776029	0.904217	0.868173	0.864775	0.863523	0.900242
Vismodegib	Other	0.942097	0.913369	0.841643	0.897628	0.845991	0.975176
Bortezomib	Antineoplastic antibiotic	1.15213	1.05905	0.60152	0.996774	0.806299	0.503485
Dabrafenib mesylate	Other	0.911973	0.838346	0.792253	0.913005	0.800767	0.773276
Everolimus	macrocyclic/immunosuppressant	0.686267	0.747398	0.641857	0.721019	0.794293	0.648405
Rapamycin	macrocyclic/immunosuppressant	0.722199	0.740284	0.700348	0.757516	0.772003	0.623217
Temsirolimus	Other	0.686142	0.673343	0.705882	0.69299	0.730174	0.681639
Vemurafenib	Other	0.569037	0.438068	0.692057	0.614411	0.546831	0.761994
Olaparib	Other	1.00049	0.90609	0.81621	0.973341	0.951966	0.903482
