# Supplementary material for: Long non-coding RNA RAMS11 promotes metastatic colorectal cancer progression
Source: Nat Commun. 2020 May 1;11:2156. doi: 10.1038/s41467-020-15547-8 (PMC7195452; doi:10.1038/s41467-020-15547-8)
Supplement: Supplementary file 7 — Supplementary Data 4 [file 41467_2020_15547_MOESM7_ESM.xlsx]

## Sheet: Supplemetary Table 4
Supplementary Table 4
Patient	Sample	Site	Type	Total pair-ended reads	Mapped rate
H_NT-116	H_NT-116-00116-07_A2_D1_A4	distant metastasis (liver 1 (1/3) (seg 5))	M	185048292	0.80296
H_NT-121	H_NT-121-00121-07_A1_D1_A4	distant metastasis (liver 2 (1/1))	M	177567846	0.768898
H_NT-206	H_NT-206-00206-07_A3_D1_A5	distant metastasis (liver 1 (1/3))	M	186946054	0.773641
H_NT-206	H_NT-206-00206-07_A9_D1_A4	distant metastasis (liver 1 (3/3))	M	184158864	0.789427
H_NT-206	H_NT-206-00206-07_A6_D1_A5	distant metastasis (liver 1 (2/3))	M	189793030	0.7646
H_NT-261	H_NT-261-261-07_A3_D1_A4	distant metastasis (abdominal wall (1/1))	M	197736134	0.768893
H_NT-268	H_NT-268-00268-06_A3_D1_A3	primary tumor (right/transverse colon)	P	188554492	0.768915
H_NT-268	H_NT-268-00268-07_A3_D1_A4	distant metastasis (liver 1 (1/3, right liver mass #1))	M	179624613	0.787922
H_NT-292	H_NT-292-00292-11_A3_D1_A4	uninvolved rectum mucosa	N	177455275	0.726342
H_NT-293	H_NT-293-00293-07_A3_D1_A4	distant metastasis (liver 2 (1/1))	M	196559003	0.804495
H_NT-294	H_NT-294-00294-09_A3_D1_A4	uninvolved rectum mucosa	N	185787393	0.752378
H_NT-302	H_NT-302-00302-09_A3_D1_A4	uninvolved colon mucosa	N	190004532	0.764078
H_NT-318	H_NT-318-1304081R_A5	uninvolved rectum mucosa	N	193996109	0.809467
H_NT-322	H_NT-322-1304084R_A5	distant metastasis (liver 1 (2/3, seg 2))	M	184377811	0.833275
H_NT-322	H_NT-322-1304083R_A5	distant metastasis (liver 1 (1/3, seg 3))	M	191075064	0.822225
H_NT-322	H_NT-322-1304086R_A5	uninvolved colon mucosa	N	183375544	0.99
H_NT-322	H_NT-322-1304082R_A5	primary tumor (sigmoid colon)	P	191797752	0.844614
H_NT-322	H_NT-322-1304085R_A5	distant metastasis (liver 1 (3/3, seg 6))	M	183637129	0.845278
H_NT-324	H_NT-324-1304088R_A5	uninvolved colon mucosa	N	190864882	0.781633
H_NT-329	H_NT-329-1304089R_A5	uninvolved colon mucosa	N	181614660	0.822428
H_NT-344	H_NT-344-1305212_R_A4	uninvolved rectum mucosa	N	165407614	0.764493
H_NT-349	H_NT-349-1305219_R_A4	uninvolved colon mucosa	N	188112645	0.799951
H_NT-350	H_NT-350-1306101_R_A4	uninvolved colon mucosa	N	189297299	0.802399
H_NT-45	H_NT-45-00045-07_A2_D1_A4	distant metastasis (liver 2 (1/4))	M	198190443	0.799842
H_NT-63	H_NT-63-00063-07_A1_D2_A4	distant metastasis (liver 1 (1/1))	M	184879946	0.740251
H_NT-95	H_NT-95-00095-07_A1_D2_A3	distant metastasis (liver 1 (1/1))	M	189488535	0.747361
