# Supplementary material for: Long non-coding RNA RAMS11 promotes metastatic colorectal cancer progression
Source: Nat Commun. 2020 May 1;11:2156. doi: 10.1038/s41467-020-15547-8 (PMC7195452; doi:10.1038/s41467-020-15547-8)
Supplement: Supplementary file 8 — Supplementary Data 5 [file 41467_2020_15547_MOESM8_ESM.xlsx]

## Sheet: Supplementary Table 5
Primers	Supplementary Table 5
Assay	Gene name	Application	Forward/Sense	Reverse/Antisense
qPCR	RPL32	qPCR	AGGCATTGACAACAGGGTTC	GTTGCACATCAGCAGCACTT
qPCR	RAMS11	qPCR	AAGAGGGCTAGAAGACGGGA	GGACACAGCTTTTGACGGTTC
qPCR	GAPDH	qPCR	ACTTTGTCAAGCTCATTTCC	CACAGGGTACTTTATTGATG
qPCR	MTRNR1	qPCR	TAGCCCTAAACCTCAACAGT	TGCGCTTACTTTGTAGCCTTCAT
qPCR	U1	qPCR	GGGAGATACCATGATCACGAAGGT	CCACAAATTATGCAGTCGAGTTTCCC
qPCR	MALAT1	qPCR	GACGGAGGTTGAGATGAAGC	ATTCGGGGCTCTGTAGTCCT
qPCR	HOTAIR	qPCR	GACTTGAGCTGCTCCGGAAT	GGCTAGGGCTGGTTTCACTT
qPCR	NEAT1	qPCR	GCGAAGTGAAATTGCATTGA	CGACCAAACACAGAAAAGACAA
qPCR	CBX4	qPCR	CCTCTCTTCCGATATCCCATCA	GGGAACCGGAGAACATC
qPCR	Top2a	qPCR	GCCCTCAAGAAGATGGTGTG	CCAGGGATTTCTCTTCTTTCC
qPCR	Top2b	qPCR	CCTGTGAGCTGGAGGCAC	CAGGTCAGTGCCCCGTTG
CHIP	Top2a promoter	CHIP qPCR	TGCTTCCGTTTCCTCTCCTA	TGTCAGCCCACTGTTTACCTT
siRNA	RAMS11 siRNA1	silencer RNA	UUAUGGAGCUUGACUAAAATT	UUUUAGUCAAGCUCCAUAAGA
siRNA	RAMS11 siRNA2	silencer RNA	CAGUAACCCUGAAUAAACATT	UGUUUAUUCAGGGUUACUGCA
siRNA	CBX4 siRNA	silencer RNA	UAUGGGUUCAUCCAGGUCUGA	AGACCUGGAUGAACCCAUATT
siRNA	TOP2α siRNA2	silencer RNA	UCGUGGACUAGCAGAAUCCTT	GGAUUCUGCUAGUCCACGATT
RACE	5' RACE	5'3' RACE	GTTCCCGGATCACGGAGTAGGCA
RACE	5' nested RACE	5'3' RACE	GGACACAGCTTTTGACGGTTC
