# Supplementary material for: Long non-coding RNA RAMS11 promotes metastatic colorectal cancer progression
Source: Nat Commun. 2020 May 1;11:2156. doi: 10.1038/s41467-020-15547-8 (PMC7195452; doi:10.1038/s41467-020-15547-8)
Supplement: Supplementary file 9 — Supplementary Data 6 [file 41467_2020_15547_MOESM9_ESM.xlsx]

## Sheet: Supplementary Table 6
Supplementary Table 6
Name	Company	Catalog number	Dilution/Concentration
Top2A	Cell Signaling	12286S	1:1000
CBX4	Abcam	ab139815	1:1000
Actin	Cell Signaling	3700S	1:1000
Anti-rabbit HRP linked	Cell Signaling	65-6120	1:5000
Goat anti-mouse HRP-linked	Thermo	31430	1:5000
IgG	Cell Signaling	2729S	5ugs
H3K4me3	Abcam	ab12209	5ugs
Ki67	Cell Signaling	9027S	1:150
SNRP70	EMD Millipore	03-103	1:1000
