# Supplementary material for: Long non-coding RNA RAMS11 promotes metastatic colorectal cancer progression
Source: Nat Commun. 2020 May 1;11:2156. doi: 10.1038/s41467-020-15547-8 (PMC7195452; doi:10.1038/s41467-020-15547-8)
Supplement: Supplementary file 11 — Source Data File [file 41467_2020_15547_MOESM11_ESM.xlsx]

## Sheet: Figure 2 
Figure 2
Figure 2a
	LoVo			SW620
	WT	CRISPR1	CRISPR2	Control	siRNA1	siRNA2
RAMS11 expression	1	0.0174576	0.00854917	1	0.015	0.174
Figure 2b
	HT29
	EV	Clone1	CLone2
RAMS11 expression	1	2202	1782
Figure 2e
	LoVo			SW620
Invasion	WT	CRISPR1	CRISPR2	Control	siRNA1	siRNA2
Cell counts	119	20	55	349	176	30
Cell counts	197	35	56	376	168	38
Cell counts	100	44	55	371	201	41
Cell counts	91	24	48	318	221	40
Figure 2f
	LoVo			SW620
migration	WT	CRISPR1	CRISPR2	Control	siRNA1	siRNA2
Cell counts	80	21	23	44	11	23
Cell counts	92	26	19	62	16	10
Cell counts	65	21	20			18
Cell counts
Figure 2g
	HT29
	EV	Clone1	Clone2
Cell counts	7	41	22
Cell counts	17	35	35
Cell counts	18	51	31
Figure 2h
	HT29
	EV	Clone1	Clone2
Cell counts	24	61	87
Cell counts	27	90	95
	EV	Clone1	Clone2
Figure 2j
	LoVo
	WT	CRISPR1	CRISPR2
Cell counts	882	535	37
Cell counts	722	526	25
Cell counts
Figure 2k
	HT29
	EV	Clone1	Clone2
Cell counts	1019	1339	1850
Cell counts	1017	1405	1386
Cell counts	997	1173	1229
Cell counts	619	1096	1114
Cell counts	752	996	1092
Cell counts	689	872	992

## Sheet: Figure 3
Figure 3
Figure 3a											CRISPR1						CRISPR2
WT	Mouse 1	Mouse 2	Mouse 3	Mouse 4	Mouse 5	Mouse 6	Mouse 7	Mouse 8	Mouse 9	Mouse 10	Mouse 1	Mouse 2	Mouse 5	Mouse 6	Mouse 9	Mouse 10	Mouse 4	Mouse 6	Mouse 7	Mouse 8	Mouse 9
Day 1 PO	0	0	0	0	0	0	0	0	0	0	0	0	0	0	0	0	0	0	0	0	0
Day 7 PO	23.753	19.8025	26.2684	23.1684	23.5958	23.1475	30.8977	33.977	10.2039	20.9216	0	9.1686	0	10.1517	24.633	41.9566	11.836	24.969	8.99853	0	0
Day 14 PO	129.823	52.9357	77.1491	94.6875	74.6563	66.9315	53.0216	43.0986	61.0042	53.6196	41.5541	36.5725	45.7	36.0166	37.7908	46.198	13.528	27.872	7.35471	2.00255	6.28073
Day 21 PO	241.749	177.969	145.849	207.505	172.606	149.285	98.5914	56.9544	139.852	129.448	0	51.777	28.7631	53.8549	58.6866	53.7608	25.7907	75.7006	26.487	35.52	47.04
Day 25 PO	212.65	234.741	241.856	283.347	170.691	165.6	127.31	112.403	174.456	151.789	25.7205	45.5648	59.8722	44.638	69.8175	55.058	19.845	10.1728	17.721	52.6298	49.3695
Figure 3b											CRISPR1						CRISPR2
WT	Mouse 1	Mouse 2	Mouse 3	Mouse 4	Mouse 5	Mouse 6	Mouse 7	Mouse 8	Mouse 9	Mouse 10	Mouse 1	Mouse 2	Mouse 5	Mouse 6	Mouse 9	Mouse 10	Mouse 4	Mouse 6	Mouse 7	Mouse 8	Mouse 9
Day 25 PO	212.65	234.741	241.856	283.347	170.691	165.6	127.31	112.403	174.456	151.789	25.7205	45.5648	59.8722	44.638	69.8175	55.058	19.845	10.1728	17.721	52.6298	49.3695

## Sheet: Figure 4
Figure 4
Figure 4b and c
		Day
Group	mouse	2017-09-21	2017-09-26	2017-10-03	2017-10-10	2017-10-17	2017-10-24	2017-10-31	2017-11-07	2017-11-14	2017-11-21	2017-01-28	2017-12-06	2017-12-12	2017-12-18
	date	0	7	14	21	28	35	42	49	56	63	70	77	84	91
wild type	1	24611000	347300	373540	374890	939670	1337100	2373400	5071300	3847600	46707000	168730000	1680700000	1763300000	9600300000
	2	284630	222730	210670	236670	251730	304790	308420	164610	190050	198830	375260	422990
	3	390690	396710	962500	1170900	2605100	312630	511980	11638000	3393600	36618000	7997900	798710000	1413400000
	4	31278000	421840	364240	303260	314310	304170	362460	371430	434880	424090	472730000	332560
	5	32018000	362780	447660	804670	2867300	989010	14407000	11457000	659850	8575100	366440	1177000000	1065500000
wild type	1	325490	184250	265090	122490	270210	365940	343230	335770	451000	275550	734330	775090
	2	12979000	313660	169240	222040	751090	1322400	1992500	966820	1672300	373820	4172000	627000	1679000	1929100
	3
	4	308930	198770	401790	427910	503990	548330	1504400	7766300	71684000	438200000	126900000	30736000	9105800000	22421000000
	5	1527700	290360	339240	875930	468370	872710	497620	1830300	3129200	1563500
wild type	2	18745000	332340	277380	325180	353100	320160	370370	442040	332370	197950	6111500	691700	1632700	3047700
	3	288230	313410	302530	300320	252690	267350	356010	293720	201450	187040	400470	543590
CRISPR1	1	166990	298000	315690	297380	316970	389810	336820	251170	243290	359020	470020	468950	427380	985080
	2	309420	283510	291370	326930	321100	402410	297530	350510	364140	404160	539620	253830	585290	220000
	3	31894000	334630	292480	337730	359510	180450	243070	392880	400090	519800	2026200	23966000	2489100	14045000
	4	330580	445160	342920	317980	369850	330510	261430	318140	320250	259660	456420	482680	450950	666440
	5
CRISPR1	1	783680	276800	184970	327610	270330	355160	343720	356590	302830	319050	225490	522720	172680
	2	310660	212610	320050	256280	321740	257440	455370	523130	368970	360350	499360	508660	192770	344590
	3	200670	295670	313930	331240	314110	294120	228450	342880	329660	401890	477950	475690	454790	396550
	4	311240	369980	247240	352770	444090	335040	398230	376690	366760	219140	566450	414190	321120	436790
	5	27659000	408410	369990	286720	406340	359940	407020	399710	439470	405020	233830	620580	283350	243680
CRISPR1	1	308200	281030	391310	200070	372410	333030	374020	233810	278650	366980	492700	581390	650700	515470
	3	279300	342610	165800	382670	372410	387660	435100	300590	290280	258700	562360	458880	618640
CRISPR2	1	862050	401960	325330	216240	439540	272050	395870	429400	265480	319500	547680	428220	453620	637740
	2	333260	387180	203640	177970	327390	342600	470090	449720	475770	353690	614130	576710	551680	553830
	3	850840	377390	354450	265400	241390	242550	376200	376970	231780	389680	325060	551760	581660	552960
	4	568680	465050	341870	244630	295530	311360	415090	366350	344750	253900	576160	273160	769450	699990
	5	273520	447790	210180	371700	312930	263890	241720	405080	270560	232000	583680	280950	877110	598500
CRISPR2	1	312920	310000	303550	307670	287660	340480	387770	317940	252820	360200	493320	455890	598170	451590
	2	28415000	353620	453150	368010	325770	351270	321320	343100	341550	484850	234180	427720	407810	544340
	3	377700	213110	332700	345190	363730	241490	424890	324450	311080	759360	455630	279720	581510	339520
	4	315880	350960	420860	228150	224900	333410	543950	198740	655070	356740	1033400	230590	6394400
	5	331130	211220	314560	424860	338430	383740	412690	359920	470960	381880	627910	485920	681130	624700
CRISPR2	2	23054000	317980	176470	217470	188920	173580	283110	203030	254420	324330	305940	219480	379810	755680
	1	22702000	275470	290290	308340	188920	320740	453260	220820	222100	276030	250230	453330	544210	398770

## Sheet: Figure 5
Figure 5
Figure 5b
Group	Cell line-Mouse	Photons/Sec
1	WT Mouse1	621000000
1	WT Mouse3	256000000
1	WT Mouse4	174000000
1	WT Mouse5	33161000
2	WT Mouse3	256300000
2	WT Mouse4	10438000
2	WT Mouse5	31300000
2	WT Mouse6	64700000
1	CRISPR1 Mouse1	57200000
1	CRISPR1 Mouse2	12600000
1	CRISPR1 Mouse3	10400000
1	CRISPR1 Mouse4	34400000
1	CRISPR1 Mouse5	23500000
1	CRISPR1 Mouse6	15300000
2	CRISPR1 Mouse7	16500000
2	CRISPR1 Mouse8	4620000
2	CRISPR1 Mouse9	477000
1	CRISPR2 Mouse1	402000
1	CRISPR2 Mouse2	509000
1	CRISPR2 Mouse3	581000
1	CRISPR2 Mouse4	410000
1	CRISPR2 Mouse5	509000
2	CRISPR2 Mouse6	389000
2	CRISPR2 Mouse7	436000
2	CRISPR2 Mouse8	469000
Figure 5d
Group	Cell line-Mouse	Weight (g)
3	WT Mouse 1	2
3	WT Mouse 2	4.8
3	WT Mouse 3	3.3
3	WT Mouse 4	2.7
3	WT Mouse 5	2.8
3	WT Mouse 6	2.6
1	WT Mouse 7	2.2
1	WT Mouse 8	2.6
2	WT Mouse 9	1.1
2	WT Mouse 10	1.5
2	WT Mouse 11	5.7
2	WT Mouse 12	4.4
3	CRISPR1 Mouse 1	1.1
3	CRISPR1 Mouse 2	1.3
3	CRISPR1 Mouse 3	1.1
1	CRISPR1 Mouse 4	1.1
1	CRISPR1 Mouse 5	1.2
1	CRISPR1 Mouse 6	1
1	CRISPR1 Mouse 7	1.1
1	CRISPR1 Mouse 8	0.9
1	CRISPR1 Mouse 9	1.2
1	CRISPR1 Mouse 10	1.1
2	CRISPR1 Mouse 11	0.9
2	CRISPR1 Mouse 12	1.1
2	CRISPR1 Mouse 13	1.1
2	CRISPR1 Mouse 14	1
3	CRISPR2 Mouse 1	1.3
3	CRISPR2 Mouse 2	0.7
1	CRISPR2 Mouse 3	1
1	CRISPR2 Mouse 4	1.1
1	CRISPR2 Mouse 5	1
1	CRISPR2 Mouse 6	1
1	CRISPR2 Mouse 7	1
1	CRISPR2 Mouse 8	0.9
2	CRISPR2 Mouse 9	0.9
2	CRISPR2 Mouse 10	0.9
2	CRISPR2 Mouse 11	0.9
Figure 5e
Group	Cell line-Mouse	Metastatic area%
1	WT Mouse1	63.006
1	WT Mouse2	24.8531
1	WT Mouse3	24.0035
1	WT Mouse4	56.057
1	WT Mouse5	23.8072
1	WT Mouse6	25.4008
2	WT Mouse7	91.5887
2	WT Mouse8	100
2	WT Mouse9	100
3	WT Mouse10	53.7671
3	WT Mouse11	63.8641
3	WT Mouse12	56.0997
3	WT Mouse13	21.9436
3	WT Mouse14	24.7124
3	WT Mouse15	52.0514
3	CRISPR1 Mouse1	6.81362
3	CRISPR1 Mouse2	17.1941
3	CRISPR1 Mouse3	14.3245
1	CRISPR1 Mouse4	3.0991
1	CRISPR1 Mouse5	2.82877
2	CRISPR1 Mouse6	3.50874
2	CRISPR1 Mouse7	2.91902
2	CRISPR1 Mouse8	1.93733
1	CRISPR2 Mouse1	0
1	CRISPR2 Mouse2	0.537161
2	CRISPR2 Mouse3	1.33144
2	CRISPR2 Mouse4	1.03817
2	CRISPR2 Mouse5	5.94386
3	CRISPR2 Mouse6	8.04408
3	CRISPR2 Mouse7	0

## Sheet: Figure 6
Figure 6
Figure 6b
		EV	OE1	OE2
Topoisomerase Inhibitor I	Topotecan HCL	30.53	64.93	67.94
	Irinotecan HCL	103.99	100.99	99.91
Topoisomerase Inhibitor II	Doxorubicin HCL	39.24	76.08	77.41
	Epirubicin HCL	37.52	69.82	68.35
	Daunorubicin HCL	28.04	58.84	63.33
	Idarubicin HCL	18.4	29.8	31.7
	Mitoxantrone	31.9	45.6	46.2
	Teniopside	63.42	85.55	84.18
	Valrubicin	86.27	104.67	100.35
	Etopside	99.59	99.51	106.84
Figure 6c
	Doxirubicin			Epirubicin
IC50s	WT	CRISPR1	CRISPR2	WT	CRISPR1	CRISPR2
Exp1		0.303	0.4242	1.498	0.5829	0.7533
Exp2	0.9112	0.6133	0.7053	1.646	0.8366	0.9871
Exp3	1.035	0.5745			0.5379	1.045

## Sheet: Figure 7
Figure 7
Figure 7a
LoVo	RAMS11
IgG	1
CBX4	83.86
Figure 7b
SW620	RAMS11
IgG	1
CBX4	15.61
Figure 7d	WT	CRISPR1	CRISPR2	CBX4 siRNA
IgG	0.0029267	0.0046146	0.00779603	0.0101394
IgG	0.00635756	0.00387503	0.00465777	0.0136697
CBX4	0.237416	0.0511445	0.0269972	0.0647275
CBX4	0.198222	0.0897853	0.0620363	0.033654
CBX4	0.185692	0.00890346	0.0289695
CBX4	0.125774	0.000365049	0.0228765
CBX4	0.0558848	0.0295852	0.0146635
Figure 7e
	WT	CRISPR1	CRISPR2	CBX4 siRNA
IgG	0.0029267	0.0046146	0.00779603	0.0101394
IgG	0.00635756	0.00387503	0.00465777	0.0136697
H3K4me3	0.172562	0.0127613	0.00753883
H3K4me3	0.142131	0.0244491	0.0384508	0.0519652
H3K4me3	0.158614	0.0210991	0.0437024	0.0365063
Figure 7f	WT	RAMS siRNA1	RAMS siRNA2	CBX4 siRNA
IgG	0.0179835	0.00183698	0.0162632	0.0661065
IgG	0.0256571	0.00210104	0.00830061	0.0602598
CBX4	0.671091	0.269269	0.294738	0.251409
CBX4	0.675475	0.214334	0.294738	0.231599
CBX4	0.495568	0.187781		0.132009
Figure 7g	WT	RAMS siRNA1	RAMS siRNA2	CBX4 siRNA
IgG	0.00839764	0.00528813	0.0224287	0.00394121
IgG	0.0146808	0.0365158	0.0690374	0.0135267
H3K4me3	0.0613154	0.0137624	0.0148652	0.0088246
H3K4me3	0.0685588	0.00510144	0.0140437	0.00779552
Figure 7h
HT29	EV	Clone1	Clone2
CBX4	1	14560.2	20283.9
Figure 7i	EV	Clone1	Clone2
IgG	0.00464606	0.00939965	0.00587657
IgG	0.00482359	0.00946766	0.00188018
IgG	0.00793487	0.0108138	0.00448241
CBX4	0.674889	1.88173	1.13
CBX4	0.522037	2.03476	1.15
CBX4		2.03518	1.26
Figure 7j	EV	Clone1	Clone2
IgG	0.00464606	0.00939965	0.00587657
IgG	0.00482359	0.00946766	0.00188018
IgG	0.00793487	0.0108138	0.00448241
H3K4me3	0.224003	3.75702	8.18485
H3K4me3	0.23282	4.07441	8.79361
Figure 7k	WT	CRISPR	CRISPR+RAMS11 OE
IgG	0.0029267	0.0046146	0.038911
IgG	0.00635756	0.00387503	0.0345618
CBX4	0.423781	0.0772524	0.164332
CBX4	0.382807	0.0529408	0.194992
Figure 7l	WT	CRISPR	CRISPR+RAMS11 OE
IgG	0.0029267	0.0046146	0.038911
IgG	0.00635756	0.00387503	0.0345618
H3K4me3	0.142131	0.00753883	0.164762
H3K4me3	0.158614	0.0384508	0.137963
H3K4me3	0.172562	0.0437024	0.110388

## Sheet: Supplementary Fig1
Supplementary Figure 1
Supp Figure 1b
Patient sample	RAMS11 expression	Patient sample	RAMS11 expression	Patient sample	RAMS11 expression
Normal Colon1	3.15191	Primary Colon1	25.0307	Liver Metastasis1	83.9104
Normal Colon1	2.53894	Primary Colon1	2.29744	Liver Metastasis1	57.4557
Normal Colon2	0.335289	Primary Colon2	9.82003	Liver Metastasis2	58.8829
Normal Colon2	0.234064	Primary Colon2	11.4053	Liver Metastasis2	67.6199
Normal Colon3	1.7155	Primary Colon3	0.590937	Liver Metastasis3	2.73668
Normal Colon3	1.5265	Primary Colon3	0.522418	Liver Metastasis3	1.56258
Normal Colon4	0.326833	Primary Colon4	0.112803	Liver Metastasis4	6.72776
Normal Colon4	0.284841	Primary Colon4	0.1232	Liver Metastasis4	8.14507
Normal Colon5	9.71845	Primary Colon5	24.1412	Liver Metastasis5	0.0140569
Normal Colon5	6.7343	Primary Colon5	20.1978	Liver Metastasis5	0.0186786
Normal Colon6	0.415891	Primary Colon6	1.29947	Liver Metastasis6	5.53248
Normal Colon6	0.317159	Primary Colon6	1.75045	Liver Metastasis6	4.8761
Normal Colon7	0.0979118	Primary Colon7	0.656118	Liver Metastasis7	10.0399
Normal Colon7	0.153002	Primary Colon7	0.341658	Liver Metastasis7	8.4889
Normal Colon8	0.641236	Primary Colon8	1.13621	Liver Metastasis8	0.745059
Normal Colon8	0.765422	Primary Colon8	0.962346	Liver Metastasis8	0.708248
Normal Colon9	6.06571	Primary Colon9	0.470536	Liver Metastasis9	6.70844
Normal Colon9	6.87937	Primary Colon9	0.849377	Liver Metastasis9	5.12118
Normal Colon10	0.225161	Primary Colon10	2.58628	Liver Metastasis10	4.95927
Normal Colon10	0.336488	Primary Colon10	2.17509	Liver Metastasis10	7.8149
Normal Colon11	2.1561	Primary Colon11	1.25957	Liver Metastasis11	1.07209
Normal Colon11	4.3955	Primary Colon11	0.970989	Liver Metastasis11	0.823492
Normal Colon12	0.867795	Primary Colon12	1.93338	Liver Metastasis12	9.13577
Normal Colon12	3.65514	Primary Colon12	1.78426	Liver Metastasis12	5.72679
		Primary Colon13	6.14101	Liver Metastasis12-2	12.2183
		Primary Colon13	5.32424	Liver Metastasis12-2	10.65
		Primary Colon14	3.65615	Liver Metastasis13	12.8302
		Primary Colon14	4.09972	Liver Metastasis13	9.40336
				Liver Metastasis14	21.3835
				Liver Metastasis14	16.0203
Supp Figure 1c
	RAMS11
CCD18Co	1.07253
CCD18Co	0.932372
HT-15	2.49857
HT-15	2.60568
Caco-2	6.68875
Caco-2	10.0868
DLD1	9.92299
DLD1	21.6672
SW480	26.8624
SW480	28.2556
HT-29	65.09
HT-29	3.81086
HCT-116	63.8621
HCT-116	120.697
SW620	10.6529
SW620	11.4751
Lovo	50.0027
Lovo	69.4448
Supp Figure 1d
	GAPDH	MTNR1	U1	MALAT1	RAMS11
Nuclear	46.544	41.1796	133.484	128.639	847.57
Nuclear	44.9585	38.6891	147.087	135.974	871.399
Nuclear	43.1271	41.1796		134.102	908.404
Cytoplasmic	138.191	102.811	84.4791	17.3539	97.4905
Cytoplasmic	128.046	107.177	81.6014	17.3539	92.8731
Cytoplasmic				16.647	103.049

## Sheet: Supplementary Fig2
Supplementary Figure 2
Supp Figure 2c
	GCLC		RAMS11		KLH31
WT	1	1.0717	1	1	1	1.0717
CRISPR1	0.859637	1.38727	0.000384761	0.0174576	1.08647	1.25505
CRISPR2	0.696333	1.13131	0.000929666	0.00854917	1.38056	1.11238
Supp Figure 2e
	WT	CRISPR1	CRISPR1 RAMS11 OE	CRISPR2	CRISPR2 RAMS11 OE
Cell counts	119	68	121	55	131
Cell counts	197	67	118	56	226
Cell counts	100	66	124	55	223
Cell counts	101	35	143	48	201
Cell counts		44	138	72	212
Cell counts		24		58	227
Cell counts		56		87
Supp Figure 2g
	WT	CRISPR1	CRISPR2
Edu	71.2		42.3
Edu	72.1	43.8	56.5
Edu	71.7	60.3	56
										#REF!

## Sheet: Supplementary Figure 3
Supplementary Figure 3
Supp Figure 3b
Control	1
Si337	0.0609316
Si516	0.109576
Supp Figure 3c
	HCC95
	Control	siRNA1	siRNA2
Cell counts	65	21	17
Cell counts	41	26	17
Cell counts		26	26
Supp Figure 3e
Control	1
siRNA1	0.0290004
siRNA2	0.151969
Supp Figure 3f
	A549
	Control	siRNA1	siRNA2
Cell counts	111	80	48
Cell counts	98	80	43
Cell counts	108	83	47

## Sheet: Supplementary Fig4
Supplementary Figure 4
Supp Figure 4b
	Gemcitabine
Concentration	0.1 uM	1 uM	10uM
EV	52.9664	20.1341	20.5646
Clone1	79.8185	60.9641	51.3966
Clone2	93.6575	69.031	49.1515
Supp Figure 4c
	Floxuridine
Concentration	0.1 uM	1 uM	10uM
EV	67.6402	41.9196	25.5326
Clone1	106.151	99.5395	78.9288
Clone2	104.248	96.0519	75.6696

[truncated: 3 more sheets: Supplementary Fig5, Supplementary Fig6, Supplementary Fig8]
